# Supplementary material for: Response of water and salt accumulation in vadose zone to groundwater level changes in coastal saline soils using HYDRUS-1D model
Source: PLoS One. 2026 May 6;21(5):e0348208. doi: 10.1371/journal.pone.0348208 (PMC13148676; doi:10.1371/journal.pone.0348208)
Supplement: S1 Data — (XLSX) [file pone.0348208.s001.xlsx]

## Sheet: Sheet1
	60cm	Analog value	Measured value		200	Analog value	Measured value		450	Analog value	Measured value
	23	0.3831	0.383		23	0.3097	0.303		23	0.0605	0.1085
	42	0.3152	0.373		42	0.344	0.317		42	0.16	0.1775
	65	0.373	0.405		65	0.3296	0.319		65	0.1518	0.2
	95	0.3328	0.396		95	0.346	0.3815		95	0.2068	0.2295
	127	0.3307	0.409		127	0.363	0.418		127	0.3086	0.321
	180	0.2704	0.307		180	0.3124	0.319		180	0.3113	0.319
	184	0.2748	0.305		184	0.3102	0.31		184	0.3052	0.32
		Parameter	Simulated depth (cm)	Evaluating indicator
				R2	RMSE	MAE
		Soil moisture content	60cm	0.68	0.049	0.043
			200cm	0.71	0.027	0.02
			450cm	0.99	0.029	0.024
		Salt content	60cm	0.82	0.177	0.135
			180cm	0.81	0.27	0.237
			500cm	0.66	0.098	0.075
	60cm
	0.3831	0.383	1e-08	0.00239165			0.0001	0.0426	MAE	0.680423
	0.3152	0.373	0.00334084	0.0489045	RMSE		0.0578
	0.373	0.405	0.001024				0.032
	0.3328	0.396	0.00399424				0.0632
	0.3307	0.409	0.00613089				0.0783
	0.2704	0.307	0.00133956				0.0366
	0.2748	0.305	0.00091204				0.0302
	200cm
	0.3097	0.303	4.489e-05	0.000745014			0.0067	0.0202286		0.710656
	0.344	0.317	0.000729	0.0272949			0.027
	0.3296	0.319	0.00011236				0.0106
	0.346	0.3815	0.00126025				0.0355
	0.363	0.418	0.003025				0.055
	0.3124	0.319	4.356e-05				0.0066
	0.3102	0.31	4e-08				0.0002
	450cm
	0.0605	0.1085	0.002304	0.000840124			0.048	0.0244714		0.988904
	0.16	0.1775	0.00030625	0.0289849			0.0175
	0.1518	0.2	0.00232324				0.0482
	0.2068	0.2295	0.00051529				0.0227
	0.3086	0.321	0.00015376				0.0124
	0.3113	0.319	5.929e-05				0.0077
	0.3052	0.32	0.00021904				0.0148
	60cm
	实测	模拟
25	1.92694	1.92	4.81636e-05	0.0314116			0.00694	0.134965		0.82129
39	1.7368	1.93	0.0373262	0.177233			0.1932
42	1.92694	1.94	0.000170564				0.01306
53	1.7368	1.97	0.0543822				0.2332
61	1.7368	2	0.0692742				0.2632
68	1.7368	1.807	0.00492804				0.0702
71	1.7368	1.7	0.00135424				0.0368
74	1.7368	1.65	0.00753424				0.0868
81	1.68927	1.59	0.00985354				0.099265
95	1.57518	1.6	0.000615983				0.024819
108	1.2	1.335	0.018225				0.135
111	1.40406	0.99	0.171442				0.414055
114	1.28046	0.95	0.109206				0.330464
118	0.6	0.82	0.0484				0.22
121	0.7861	0.77	0.00025921				0.0161
124	0.96	1.05	0.0081				0.09
137	1.07131	1.005	0.00439702				0.06631
151	1.24244	1.2	0.00180081				0.042436
179	1.33751	1.56	0.0495036				0.222494
	500cm
25	2.59243	2.525	0.0045468	0.00953426			0.06743	0.0748378		0.659728
39	2.30722	2.3	5.21284e-05	0.0976436			0.00722
42	2.49	2.32	0.0289				0.17
53	2.30722	2.3	5.21284e-05				0.00722
61	2.40229	2.41	5.94441e-05				0.00771
68	2.32	2.48	0.0256				0.16
71	2.4	2.46	0.0036				0.06
74	2.54	2.46	0.0064				0.08
81	2.6	2.5	0.01				0.1
86	2.5	2.49	0.0001				0.01
95	2.79	2.62	0.0289				0.17
108	2.6875	2.63	0.00330625				0.0575
111	2.65	2.61	0.0016				0.04
114	2.54	2.56	0.0004				0.02
121	2.4	2.5	0.01				0.1
124	2.7	2.9	0.04				0.2
151	2.7	2.7	0				0
179	2.77	2.86	0.0081				0.09
	180cm
25	4.39876	4.18	0.0478559	0.0730567			0.21876	0.236829		0.81481
39	4.39876	4.015	0.147272	0.27029			0.38376
42	4.68	4.05	0.3969				0.63
53	4.29	4	0.0841				0.29
61	4.3	4.008	0.085264				0.292
68	4.29	3.96	0.1089				0.33
71	3.73327	3.89	0.0245643				0.15673
74	3.73327	3.83	0.00935669				0.09673
81	3.5	3.7	0.04				0.2
86	3.44806	3.6	0.0230858				0.15194
114	3.35299	3.24	0.0127667				0.11299
121	3.20088	3.1	0.0101764				0.100878
124	3.5	3.3	0.04				0.2
137	3.2	3	0.04				0.2
151	3.21989	3.071	0.0221688				0.148892
179	3.47658	3.2	0.076497				0.276581

## Sheet: Sheet2
	3m	3m soil mass
	0	0.2947	0.3763	0.1516	0.241	0.1379	0.3301	0.1854	0.3049	0.151	0.3	0.1398	0.2707	0.1819	0.2701	0.243	0.3845	0.206	0.3346	0.2548	0.1571	0.3008
	20	0.3156	0.3644	0.2062	0.2082	0.1912	0.3424	0.2028	0.3235	0.1931	0.3222	0.1975	0.2924	0.2228	0.2996	0.256	0.395	0.2389	0.3413	0.2675	0.2348	0.3096
	60	0.3831	0.3496	0.2478	0.3103	0.2282	0.3434	0.2355	0.3255	0.2262	0.333	0.2376	0.2773	0.2576	0.3188	0.2777	0.4045	0.2771	0.3437	0.2942	0.2882	0.3291
	100	0.3897	0.3458	0.2733	0.3173	0.2504	0.3148	0.2558	0.2878	0.248	0.3121	0.2617	0.2639	0.2784	0.3218	0.2961	0.4017	0.305	0.341	0.3204	0.3226	0.3503
	120	0.3931	0.3427	0.2841	0.3152	0.2599	0.2947	0.2643	0.2689	0.2581	0.2931	0.2714	0.2694	0.2873	0.3226	0.3059	0.3969	0.317	0.3435	0.3335	0.3378	0.3616
	180	0.3337	0.2949	0.2721	0.2599	0.2439	0.2361	0.2483	0.2368	0.2429	0.2391	0.2591	0.2538	0.2739	0.296	0.2951	0.3493	0.313	0.328	0.3307	0.3392	0.3575
	200	0.3097	0.3004	0.279	0.263	0.2494	0.2402	0.2537	0.2422	0.2486	0.2441	0.2662	0.2603	0.2809	0.3037	0.3035	0.3584	0.323	0.3387	0.3418	0.3507	0.3692
	250	0.4635	0.3676	0.3524	0.3157	0.3126	0.297	0.319	0.3029	0.3129	0.3064	0.3363	0.3291	0.3566	0.3849	0.388	0.4552	0.416	0.4363	0.4424	0.4552	0.4774
	300	0.4485	0.3849	0.3928	0.3725	0.3788	0.3788	0.3898	0.393	0.4007	0.4088	0.4197	0.428	0.4396	0.4541	0.4643	0.4872	0.491	0.5086	0.5206	0.5372	0.5508
	5.5m	3m soil mass
	0	0.2947	0.3763	0.1513	0.2405	0.1372	0.3292	0.1741	0.302	0.139	0.2938	0.1338	0.2624	0.1416	0.2512	0.1825	0.3785	0.1455	0.313	0.1401	0.134	0.1334
	20	0.3156	0.3644	0.206	0.2798	0.1902	0.3415	0.197	0.3208	0.1854	0.3172	0.1851	0.284	0.1984	0.2849	0.21	0.3884	0.21	0.3175	0.1947	0.1838	0.1821
	60	0.3831	0.3496	0.2476	0.31	0.2264	0.3416	0.2297	0.3211	0.2165	0.325	0.2198	0.2528	0.2301	0.2978	0.2344	0.3934	0.2538	0.3015	0.233	0.2165	0.2119
	100	0.3897	0.3458	0.2731	0.3167	0.248	0.3108	0.2487	0.2767	0.2359	0.2913	0.2397	0.2332	0.2436	0.2867	0.2482	0.3768	0.2797	0.2765	0.2553	0.2355	0.2284
	120	0.3931	0.3427	0.2839	0.3144	0.2576	0.2891	0.2574	0.2548	0.2434	0.2634	0.247	0.2377	0.248	0.2795	0.2551	0.3592	0.2901	0.2735	0.2643	0.243	0.2359
	180	0.3337	0.2948	0.2717	0.2581	0.2408	0.2289	0.239	0.2221	0.2244	0.2096	0.2282	0.2133	0.2224	0.2264	0.2326	0.2558	0.279	0.2441	0.2485	0.2238	0.2146
	200	0.3097	0.3003	0.2786	0.261	0.2462	0.2318	0.2444	0.2261	0.2286	0.2136	0.2324	0.2175	0.2263	0.2286	0.238	0.2541	0.2871	0.249	0.2539	0.2281	0.2189
	250	0.4635	0.3674	0.3519	0.3124	0.3076	0.2863	0.3046	0.2812	0.2855	0.2666	0.2908	0.2705	0.2802	0.2754	0.2963	0.2896	0.3631	0.3093	0.3185	0.2849	0.2723
	300	0.4485	0.3841	0.391	0.3648	0.3664	0.3564	0.3629	0.355	0.3557	0.3511	0.3563	0.3522	0.3523	0.3508	0.3581	0.3534	0.3973	0.367	0.3705	0.358	0.3531
	10m	3m soil mass
	0	0.2938	0.3756	0.1289	0.2406	0.1167	0.3295	0.1683	0.3	0.1225	0.2934	0.1144	0.2596	0.1188	0.2503	0.1745	0.3783	0.1204	0.3108	0.118	0.1153	0.1145
	20	0.3136	0.363	0.2	0.2808	0.1864	0.3423	0.1942	0.3198	0.182	0.3176	0.1798	0.2826	0.1929	0.2503	0.2061	0.3886	0.203	0.3154	0.1889	0.1824	0.1773
	60	0.3713	0.3477	0.2435	0.3106	0.2248	0.3435	0.2281	0.3209	0.2153	0.3261	0.2167	0.2547	0.2261	0.2855	0.2306	0.3936	0.2478	0.2991	0.2291	0.2186	0.2094
	100	0.2821	0.3429	0.2687	0.3184	0.2469	0.3163	0.248	0.2822	0.2354	0.2964	0.2369	0.2377	0.24	0.2897	0.2449	0.3781	0.2744	0.2757	0.2521	0.2385	0.2267
	120	0.3885	0.3391	0.2807	0.3166	0.2574	0.2952	0.2577	0.2621	0.2438	0.2682	0.245	0.2418	0.2444	0.2828	0.2518	0.3593	0.2862	0.2742	0.2622	0.2465	0.2353
	180	0.3337	0.2895	0.2683	0.2643	0.2406	0.2379	0.2394	0.23	0.2247	0.2128	0.2256	0.2157	0.2172	0.2308	0.2292	0.2581	0.2744	0.2468	0.2461	0.2273	0.2137
	200	0.3097	0.295	0.2755	0.268	0.2464	0.2422	0.2451	0.2348	0.2291	0.2168	0.23	0.2198	0.2212	0.2332	0.2338	0.2562	0.2819	0.252	0.2518	0.2317	0.2182
	250	0.45	0.3588	0.348	0.3222	0.3082	0.2982	0.3057	0.2925	0.286	0.269	0.2869	0.2717	0.2726	0.2801	0.2912	0.2969	0.3565	0.3139	0.3157	0.2898	0.2713
	300	0.4485	0.3813	0.3864	0.3617	0.3601	0.3493	0.3524	0.3442	0.342	0.3329	0.3363	0.3305	0.3285	0.3258	0.3334	0.329	0.3855	0.3597	0.3607	0.3469	0.3381
	increased at 5.5 m to 3
	0	0.5	1	1.5	2	2.5	3	3.5	4	4.5	5	5.5	6	6.5	7	7.5	8	8.5	9	9.5	10
	113.73	103.07	85.266	87.894	77.736	90.712	80.11	88.083	78.195	90.721	82.523	87.681	88.258	100.07	95.771	121.26	99.041	110.81	105.62	105.37	115.3
	remained constant at 5.5 m
	0	0.5	1	1.5	2	2.5	3	3.5	4	4.5	5	5.5	6	6.5	7	7.5	8	8.5	9	9.5	10
	113.73	103.04	85.135	89.475	76.667	88.583	77.012	83.713	72.57	82.696	73.464	76.234	73.434	82.349	76.553	99.286	87.198	87.069	78.807	72.43	70.249
	decline from 5.5 m to 10 m
	0	0.5	1	1.5	2	2.5	3	3.5	4	4.5	5	5.5	6	6.5	7	7.5	8	8.5	9	9.5	10
	109	101.5	83.2	90.1	76	89	76.2	85.028	71.6	81.6	71.939	75	71.267	80.979	74.3	99	85.1	86.9	74.5	72	68
	0	0.5	1	1.5	2	2.5	3	3.5	4	4.5	5	5.5	6	6.5	7	7.5	8	8.5	9	9.5	10
increased at 5.5 m to 3	35	35.123	23.5	27.5	21	33	22.6	32	21.5	32.05	22.012	27.49	23.91	30.095	26.967	40.123	26.012	33.01	28.01	25.1	32.01
remained constant at 5.5 m	34.01	35.201	23.512	30	21.023	32.876	22.453	31.011	19.93	31.677	19.05	26.01	21.012	29.012	21.01	39.11	24.511	29.768	21.055	19.911	19.023
decline from 5.5 m to 10 m	32.5	34.876	22.012	29.01	20.02	32.453	21.85	30.87	19.01	31.02	19.01	25.88	19.95	26.01	20.3	37	21	27.6	19.3	18.01	18.12

## Sheet: Sheet3
																					bubian	θ	r	mg/g	10m				3m
																				60	3.697	0.2119	1.4	0.559567	3.9	0.19	1.4	0.529286	5.289	0.3291	1.4	1.24329
																				120	3.953	0.2359	1.4	0.66608	4.185	0.234	1.4	0.699493	4.718	0.3616	1.4	1.21859
																				180	4.08	0.2146	1.36	0.6438	4.134	0.2137	1.36	0.649585	4.482	0.3575	1.36	1.17817
																				200	4.078	0.2189	1.36	0.656378	4.068	0.2182	1.36	0.652675	4.397	0.3692	1.36	1.19366
																				250	4.203	0.2723	1.5	0.762985	4.126	0.2713	1.5	0.746256	4.166	0.4774	1.5	1.3259
																				300	4.473	0.3531	1.6	0.987135	4.325	0.3381	1.6	0.913927	3.937	0.5508	1.6	1.35531
																				350	4.732	0.2887	1.5	0.910752	4.546	0.2728	1.5	0.826766	3.788	0.3892	1.5	0.98286
																				400	5.323	0.2131	1.33	0.852881	5.324	0.1837	1.33	0.735352	3.743	0.3892	1.33	1.09532
																				450	5.524	0.2018	1.2	0.928953	6	0.1	1.2	0.5	3.732	0.3892	1.2	1.21041
																				500	4.491	0.4484	1.5	1.34251	5	0.2872	1.5	1	3.73	0.4807	1.5	1.19534
																						保持5.5m	10m	3m
																					60	0.559567	0.529286	1.24329
																					120	0.66608	0.699493	1.21859
							bubian	10m	3m		r										180	0.6438	0.649585	1.17817
						60	3.697	3.9	5.289		1.4										200	0.656378	0.652675	1.19366
						120	3.953	4.085	4.718		1.4										250	0.762985	0.746256	1.3259
						180	4.08	4.134	4.482		1.36										300	0.987135	0.913927	1.35531
						200	4.078	4.068	4.397		1.36										350	0.910752	0.826766	0.98286
						250	4.203	4.126	4.166		1.5										400	0.852881	0.735352	1.09532
						300	4.473	4.325	3.937		1.6										450	0.928953	0.5	1.21041
						350	4.732	4.546	3.788		1.5										500	1.34251	1	1.19534
						400	5.323	5.324	3.743		1.33
						450	5.524	6	3.732		1.2
						500	4.491	5	3.73		1.5
																			3m		5	10	1		6m	1y	5y	10y		10m	1y	5y	10y
																			60	1.93	4.303	5.289	2.333		60	2.505	3.57	3.697		60	2.596	4.14	3.9
																			120	2.4	3.519	4.718	2.536		120	2.716	3.612	3.953		120	2.743	3.516	4.085
																			180	4.4	3.936	4.482	3.438		180	3.641	3.882	4.08		180	3.683	3.718	4.134
																			200	4.035	4.103	4.397	3.703		200	3.822	4.006	4.078		200	3.859	3.843	4.068
																			250	3.16	4.575	4.166	3.844		250	3.836	4.421	4.203		250	3.843	4.169	4.126
																			300	5.73	5.06	3.937	4.243		300	4.408	4.934	4.473		300	4.395	4.552	4.325
																			350	7.25	5.089	3.788	5.289		350	5.516	5.512	4.732		350	5.513	4.958	4.546
																			400	4.68	4.325	3.743	6.343		400	6.474	5.976	5.323		400	6.494	6.009	5.324
																			450	4.02	3.916	3.732	6.116		450	5.954	4.768	5.524		450	6.186	6.272	6
																			500	2.6	3.734	3.73	3.976		500	3.925	3.708	4.491		500	4.274	4.201	5
		500cm
		25	2.9	2.59243	2.525
		39	2.6	2.30722	2.3
		42	2.9	2.59243	2.32
		53	2.6	2.30722	2.3
		61	2.7	2.40229	2.41
		68	2	2.32	2.48
		71	2	2.4	2.46
		74	2	2.54	2.46
		81	2	2.6	2.5
		86	2	2.8	2.49
		95	2	2.92	2.52
		108	3	2.6875	2.63
		111	2.6	2.65	2.61
		114	2.2	2.54	2.56
		121	2.4	2.4	2.5
		124	2.9	2.59243	2.9
		151	2.9	2.59243	2.7
		179	2.9	2.59243	2.86

## Sheet: Sheet4
		Kx		Cv		Kcv								kx		kcv
58	n=58	1		0.3375		1	1				1	539.9	555.69	1.02925	0.297001	0.880003		0.3375	1
57	n=57	0.998833		0.3369		0.998222	1				2	539.9	585.03	1.08359	0.394172	1.16792		0.3375	1
56	n=56	0.995629		0.3319		0.983407	1				3	539.9	548.4	1.01574	0.444763	1.31782		0.3375	1
55	n=55	0.991325		0.3365		0.997037	1				4	539.9	546.1	1.01148	0.444505	1.31705		0.3375	1
54	n=54	0.99034		0.3362		0.996148	1				5	539.9	579.86	1.07401	0.379962	1.12581		0.3375	1
53	n=53	0.98553		0.3391		1.00474	1				6	539.9	551.44	1.02137	0.441324	1.30763		0.3375	1
52	n=52	0.980631		0.3422		1.01393	1				7	539.9	564.99	1.04647	0.436335	1.29284		0.3375	1
51	n=51	0.990569		0.3342		0.990222	1				8	539.9	567.64	1.05138	0.434526	1.28748		0.3375	1
50	n=50	0.990428		0.3377		1.00059	1				9	539.9	570.02	1.05579	0.434266	1.28671		0.3375	1
49	n=49	0.990156		0.3412		1.01096	1				10	539.9	572.56	1.06049	0.427848	1.2677		0.3375	1
48	n=48	0.989024		0.3452		1.02281	1				11	539.9	585.93	1.08526	0.41881	1.24092		0.3375	1
47	n=47	0.984856		0.3491		1.03437	1				12	539.9	526.56	0.975292	0.304315	0.901674		0.3375	1
46	n=46	0.992809		0.3457		1.0243	1				13	539.9	546.46	1.01215	0.25804	0.764563		0.3375	1
45	n=45	0.993492		0.3493		1.03496	1				14	539.9	537.08	0.994777	0.254449	0.753923		0.3375	1
44	n=44	0.969138		0.3196		0.946963	1				15	539.9	584.72	1.08302	0.372082	1.10247		0.3375	1
43	n=43	0.978495		0.3138		0.929778	1				16	539.9	614.04	1.13732	0.30209	0.895081		0.3375	1
42	n=42	0.973276		0.3173		0.940148	1				17	539.9	590.93	1.09452	0.323283	0.957876		0.3375	1
41	n=41	0.970207		0.3216		0.952889	1				18	539.9	597.39	1.10648	0.321577	0.952821		0.3375	1
40	n=40	0.982681		0.3109		0.921185	1				19	539.9	561.1	1.03927	0.376984	1.11699		0.3375	1
39	n=39	0.975706		0.3139		0.930074	1				20	539.9	581.13	1.07637	0.343236	1.017		0.3375	1
38	n=38	0.972604		0.3184		0.943407	1				21	539.9	553.38	1.02497	0.374935	1.11092		0.3375	1
37	n=37	0.965675		0.322		0.954074	1				22	539.9	551.21	1.02095	0.377295	1.11791		0.3375	1
36	n=36	0.973997		0.3195		0.946667	1				23	539.9	566.44	1.04916	0.370343	1.09731		0.3375	1
35	n=35	0.967263		0.3237		0.959111	1				24	539.9	548.29	1.01554	0.398965	1.18212		0.3375	1
34	n=34	0.967317		0.3285		0.973333	1				25	539.9	518.43	0.960233	0.287154	0.850827		0.3375	1
33	n=33	0.968285		0.3332		0.987259	1				26	539.9	524.47	0.971421	0.28865	0.855259		0.3375	1
32	n=32	0.966546		0.339		1.00444	1				27	539.9	537.74	0.988955	0.302572	0.89651		0.3375	1
31	n=31	0.933804		0.2942		0.871704	1				28	539.9	521.82	0.966512	0.308716	0.914714		0.3375	1
30	n=30	0.93112		0.2997		0.888	1				29	539.9	541.59	1.00313	0.262041	0.776418		0.3375	1
29	n=29	0.934722		0.303		0.897778	1				30	539.9	526.51	0.975199	0.280437	0.830924		0.3375	1
28	n=28	0.924776		0.3063		0.907556	1				31	539.9	538.55	0.9975	0.25738	0.762607		0.3375	1
27	n=27	0.938405		0.2975		0.881481	1				32	539.9	544.15	1.00787	0.253586	0.751366		0.3375	1
26	n=26	0.934609		0.3038		0.900148	1				33	539.9	564.41	1.0454	0.29774	0.882193		0.3375	1
25	n=25	0.944165		0.3024		0.896	1				34	539.9	578.97	1.07237	0.268199	0.794664		0.3375	1
24	n=24	0.944955		0.3086		0.91437	1				35	539.9	531.25	0.983979	0.306418	0.907905		0.3375	1
23	n=23	0.933106		0.3132		0.928	1				36	539.9	499.52	0.925208	0.353354	1.04697		0.3375	1
22	n=22	0.944259		0.3114		0.922667	1				37	539.9	492.67	0.912521	0.371278	1.10008		0.3375	1
21	n=21	0.921201		0.3041		0.901037	1				38	539.9	476.25	0.882108	0.355984	1.05477		0.3375	1
20	n=20	0.910952		0.3111		0.921778	1				39	539.9	481.09	0.891072	0.355281	1.05268		0.3375	1
19	n=19	0.92195		0.311		0.921481	1				40	539.9	467.91	0.86666	0.388588	1.15137		0.3375	1
18	n=18	0.901569		0.3111		0.921778	1				41	539.9	489.84	0.907279	0.40404	1.19716		0.3375	1
17	n=17	0.900309		0.3211		0.951407	1				42	539.9	485.07	0.898444	0.405443	1.20131		0.3375	1
16	n-16	0.909218		0.3257		0.965037	1				43	539.9	436.93	0.809279	0.337569	1.0002		0.3375	1
15	n=15	0.908585		0.3374		0.999704	1				44	539.9	447.11	0.828135	0.350794	1.03939		0.3375	1
14	n=14	0.899988		0.3514		1.04119	1				45	539.9	462.7	0.857011	0.318559	0.943879		0.3375	1
13	n=13	0.846698		0.3017		0.893926	1				46	539.9	484.09	0.896629	0.278112	0.824036		0.3375	1
12	n=12	0.83747		0.3159		0.936	1				47	539.9	575	1.06441	0.264414	0.78345		0.3375	1
11	n=11	0.864098		0.301		0.891852	1				48	539.9	517.1	0.962927	0.282437	0.836851		0.3375	1
10	n=10	0.896662		0.2781		0.824	1				49	539.9	590.2	1.09532	0.343367	1.01738		0.3375	1
9	n=9	0.932388		0.2529		0.749333	1
8	n=8	0.925854		0.2713		0.803852	1
7	n=7	0.913457		0.2941		0.871407	1
6	n=6	0.980094		0.2266		0.671407	1
5	n=5	0.911869		0.1793		0.531259	1
4	n=4	0.903766		0.2077		0.615407	1
3	n=3	0.971327		0.1642		0.486519	1

## Sheet: Sheet5
		rainfull		ET
	2018-04-27	0		4.69136
	2018-04-28	0		6.11704
	2018-04-29	0		6.84976
	2018-04-30	0		6.38493
	2018-05-01	0		5.20475
	2018-05-02	0		5.61699
	2018-05-03	28.6		4.84782
	2018-05-04	0		5.5842
	2018-05-05	0		5.19907
	2018-05-06	1.9		5.08527
	2018-05-07	1.5		3.09748
	2018-05-08	0		5.30473
	2018-05-09	1.3		4.57081
	2018-05-10	0		4.99938
	2018-05-11	15.5		3.59915
	2018-05-12	8.5		2.83071
	2018-05-13	0		4.02352
	2018-05-14	0		4.32747
	2018-05-15	0		3.65043
	2018-05-16	0		3.58023
	2018-05-17	1.5		4.04236
	2018-05-18	0		5.26172
	2018-05-19	0		5.57332
	2018-05-20	0		7.24925
	2018-05-21	0		7.69658
	2018-05-22	0		7.33869
	2018-05-23	0		5.56163
	2018-05-24	0		6.0622
	2018-05-25	0		5.99117
	2018-05-26	0		6.81179
	2018-05-27	0		6.86324
	2018-05-28	0		6.64019
	2018-05-29	0		7.66194
	2018-05-30	0		6.99255
	2018-05-31	0		9.34031
	2018-06-01	2.1		7.75291
	2018-06-02	0		5.46888
	2018-06-03	1.9		3.60102
	2018-06-04	0		4.19037
	2018-06-05	13.1		5.14359
	2018-06-06	2.5		2.97823
	2018-06-07	0		5.2857
	2018-06-08	0		4.60476
	2018-06-09	0		5.66821
	2018-06-10	0		5.63486
	2018-06-11	0		6.25265
	2018-06-12	0		5.30671
	2018-06-13	0		4.45258
	2018-06-14	0		4.09354
	2018-06-15	0		6.0981
	2018-06-16	1		2.74055
	2018-06-17	0		2.94608
	2018-06-18	0		5.11381
	2018-06-19	0		4.37753
	2018-06-20	0		5.10166
	2018-06-21	0		5.17993
	2018-06-22	0		6.48811
	2018-06-23	25.5		6.56512
	2018-06-24	0		5.63143
	2018-06-25	1.9		3.99402
	2018-06-26	0		5.3346
	2018-06-27	14.6		4.85469
	2018-06-28	0		5.43579
	2018-06-29	64.7		4.32161
	2018-06-30	8.6		3.22838
	2018-07-01	0		3.28669
	2018-07-02	0		4.52045
	2018-07-03	0		5.38931
	2018-07-04	0		6.64185
	2018-07-05	53.6		4.0178
	2018-07-06	0		5.67922
	2018-07-07	0		3.91779
	2018-07-08	4		2.60846
	2018-07-09	0		4.92341
	2018-07-10	1.5		4.92266
	2018-07-11	0		5.0148
	2018-07-12	0		5.96429
	2018-07-13	0		6.05973
	2018-07-14	39		4.47843
	2018-07-15	0		3.00362
	2018-07-16	0		4.4052
	2018-07-17	2.6		4.22411
	2018-07-18	0		2.8505
	2018-07-19	3.2		4.80144
	2018-07-20	0		3.76176
	2018-07-21	0		5.36888
	2018-07-22	0		5.01531
	2018-07-23	0		5.34133
	2018-07-24	0		5.53385
	2018-07-25	0		5.14895
	2018-07-26	0		5.04717
	2018-07-27	0		6.04822
	2018-07-28	16.6		4.31371
	2018-07-29	14.4		3.13864
	2018-07-30	4.6		4.3403
	2018-07-31	4.5		3.11034
	2018-08-01	0		4.2608
	2018-08-02	0		5.63932
	2018-08-03	0		5.98925
	2018-08-04	0		6.49009
	2018-08-05	0		5.84435
	2018-08-06	2		4.63432
	2018-08-07	0		4.79527
	2018-08-08	0		5.09371
	2018-08-09	0		5.6209
	2018-08-10	0		5.97245
	2018-08-11	0		4.08958
	2018-08-12	8.4		3.53055
	2018-08-13	94		2.38791
	2018-08-14	4.5		2.364
	2018-08-15	0		5.07892
	2018-08-16	0		4.27042
	2018-08-17	0		2.45776
	2018-08-18	0		3.44958
	2018-08-19	0		3.94431
	2018-08-20	0		4.7262
	2018-08-21	50		2.82937
	2018-08-22	0		4.66337
	2018-08-23	0		5.35948
	2018-08-24	0		5.30883
	2018-08-25	0		4.32846
	2018-08-26	0		3.74635
	2018-08-27	0		3.59913
	2018-08-28	0		4.51243
	2018-08-29	0		4.90875
	2018-08-30	0		2.72749
	2018-08-31	0		4.67241
	2018-09-01	0		4.84146
	2018-09-02	0		4.67647
	2018-09-03	0		5.04943
	2018-09-04	0		5.20417
	2018-09-05	0		4.31167
	2018-09-06	0		4.10098
	2018-09-07	0		2.55829
	2018-09-08	0		4.24384
	2018-09-09	0		2.18104
	2018-09-10	16.5		2.825
	2018-09-11	0		4.10121
	2018-09-12	0		4.92332
	2018-09-13	0		4.22845
	2018-09-14	0		3.8863
	2018-09-15	0		4.50621
	2018-09-16	0		4.14537
	2018-09-17	0		4.31235
	2018-09-18	0		3.25184
	2018-09-19	0		2.29701
	2018-09-20	0		3.49615
	2018-09-21	6.8		2.71018
	2018-09-22	0		3.20175
	2018-09-23	0		3.84
	2018-09-24	6		1.98978
	2018-09-25	0		2.61275
	2018-09-26	0		3.20719
	2018-09-27	0		2.13735
	2018-09-28	0		1.65096
	2018-09-29	0		2.14521
	2018-09-30	0		2.99545
	2018-10-01	0		2.82785
	2018-10-02	0		4.34729
	2018-10-03	0		3.64766
	2018-10-04	18		2.41944
	2018-10-05	1.8		2.32299
	2018-10-06	0		2.53727
	2018-10-07	0		2.82463
	2018-10-08	0		2.51736
	2018-10-09	0		2.29895
	2018-10-10	0		2.7779
	2018-10-11	0		2.2105
	2018-10-12	0		3.262
	2018-10-13	0		3.07804
	2018-10-14	0		2.65219
	2018-10-15	0		3.12878
	2018-10-16	0		2.73536
	2018-10-17	0		3.47584
	2018-10-18	0		2.38819
	2018-10-19	0		2.43559
	2018-10-20	0		1.99666
	2018-10-21	18.1		1.11122
	2018-10-22	0		1.42017
	2018-10-23	0		2.88553
	2018-10-24	0		2.99994
	2018-10-25	0		3.4675
	2018-10-26	0		2.85904
	2018-10-27	0		1.86632
	2018-10-28	0		1.92886
	2018-10-29	0		1.67443
	2018-10-30	0		1.44309
	2018-10-31	0		1.51281
